# Supplementary material for: Enhanced collaboration of physicians and speech-language therapists promotes early oral intake in older adults with aspiration pneumonia: A retrospective cohort study
Source: PLoS One. 2026 Jun 10;21(6):e0350495. doi: 10.1371/journal.pone.0350495 (PMC13252771; doi:10.1371/journal.pone.0350495)
Supplement: S1 Data — (XLSX) [file pone.0350495.s001.xlsx]

## Sheet: data
sex	age_group	los	stroke	neuromuscular_disease	dementia	ap_history	asp_risk	fois_decline	fois_dis	fois_pre	art_nut_dis	pre_res	post_res	res_change	ltci	time_slt	time_oral	fim_motor_adm	fim_cog_adm	fim_total_adm	fim_motor_dis	fim_cog_dis	fim_total_dis	fim_motor_gain	fim_cog_gain	a_drop	gnri	gnri_cat	abx_days	abx_resume	ecps	eoi
1	3	51	0	0	0	0	0	0	4	4	0	1	2	1	2	11	12	13	5	18	13	6	19	0	1	3	76.88	3	2	0	0	0
1	3	40	0	0	1	1	1	0	4	4	0	0	0	0	2	2	2	13	12	25	19	12	31	6	0	2	86.03	2	11	0	0	1
0	2	29	0	0	0	0	0	0	7	7	0	0	0	0	0	2	0	13	18	31	76	22	98	63	4	3	93.38	1	13	0	0	1
1	3	7	0	0	0	0	0	1	4	6	0	2	0	1	2	2	4	35	11	46	35	11	46	0	0	1	80.29	3	7	0	0	0
0	2	10	0	0	0	0	0	1	6	7	0	0	0	0	0	2	1	40	17	57	48	17	65	8	0	1	101.1	0	7	0	0	1
1	3	26	1	1	0	0	1	0	4	4	0	1	1	0	2	2	3	13	5	18	13	5	18	0	0	5	69.23	3	8	1	0	0
0	3	10	0	0	0	0	0	0	7	7	0	0	0	0	0	1	0	78	30	108	78	30	108	0	0	2	93.6	1	3	0	0	1
1	3	33	0	0	1	0	1	1	6	7	0	1	1	0	2	1	17	13	7	20	20	10	30	7	3	2	89.51	2	9	0	0	0
1	1	79	0	0	0	1	1	1	1	5	1	1	1	0	2	2	4	13	5	18	13	5	18	0	0	1	79.95	3	13	1	0	0
0	3	44	1	0	1	1	1	1	1	6	1	1	1	0	2	2	2	18	11	29	13	9	22	-5	-2	3	69.72	3	28	0	0	1
0	4	33	0	0	1	1	1	1	2	6	1	1	1	0	2	3	8	13	8	21	13	8	21	0	0	3	87.26	2	17	0	0	0
0	1	13	0	1	0	1	1	1	2	4	1	0	0	0	2	3	9	13	28	41	13	28	41	0	0	2	77.6	3	7	0	0	0
0	4	32	0	0	0	0	0	0	6	4	0	1	1	0	2	1	6	13	13	26	17	13	30	4	0	4	77.89	3	7	1	0	0
0	3	18	0	0	0	1	1	0	5	5	0	0	0	0	1	2	0	71	25	96	71	25	96	0	0	2	84.09	2	14	0	0	1
0	4	8	0	0	0	0	0	0	7	7	0	0	0	0	0	2	2	42	25	67	67	25	92	25	0	1	77.44	3	7	0	0	1
1	3	7	0	0	0	0	0	1	6	7	0	0	0	0	2	1	1	41	18	59	52	18	70	11	0	1	82.12	2	5	0	0	1
1	3	17	1	0	1	0	1	1	2	4	1	1	1	0	2	1	5	14	13	27	14	13	27	0	0	2	83.31	2	5	0	0	0
0	3	30	0	1	1	0	1	1	4	6	0	1	1	0	2	2	12	13	5	18	13	5	18	0	0	4	86.2	2	11	0	0	0
0	3	41	1	0	1	0	1	1	4	7	0	2	2	0	2	1	5	13	13	26	19	13	32	6	0	4	63.01	3	10	0	0	0
0	3	11	0	0	1	0	1	1	6	7	0	0	0	0	2	3	1	39	18	57	46	18	64	7	0	2	100.75	0	9	0	0	1
1	3	14	1	0	0	1	1	1	5	6	0	1	1	0	2	2	4	13	10	23	19	10	29	6	0	2	91.29	2	9	0	0	0
0	4	14	0	0	0	1	1	1	6	7	0	0	0	0	2	1	1	41	12	53	47	14	61	6	2	1	84.85	2	7	0	0	1
1	3	25	0	0	0	0	0	1	5	7	0	1	1	0	2	1	6	20	12	32	36	15	51	16	3	2	74.06	3	10	0	0	0
0	3	18	1	0	0	0	1	1	6	7	0	0	0	0	2	1	5	17	8	25	32	10	42	15	2	3	104.16	0	10	0	0	0
0	3	24	0	1	0	0	1	1	1	4	1	0	2	1	2	2	3	13	20	33	15	20	35	2	0	3	75.31	3	14	1	0	0
0	3	15	1	0	0	0	1	1	5	6	0	1	1	0	2	1	1	27	23	50	30	23	53	3	0	1	89.86	2	3	0	0	1
0	1	12	0	0	0	0	0	0	7	7	0	0	0	0	2	1	0	61	30	91	65	30	95	4	0	0	101.44	0	7	0	0	1
1	3	40	0	0	0	0	0	1	6	7	0	0	2	1	2	1	5	38	18	56	38	18	56	0	0	2	90.53	2	12	1	0	0
1	3	15	1	0	0	0	1	0	6	6	0	1	1	0	2	1	6	13	5	18	13	5	18	0	0	1	73.81	3	6	0	0	0
0	3	5	1	0	1	0	1	1	5	7	0	0	0	0	0	1	3	53	9	62	57	9	66	4	0	1	92.69	1	4	0	0	0
1	3	10	0	0	1	0	1	1	4	6	0	0	0	0	2	2	2	13	5	18	13	5	18	0	0	2	84.84	2	2	0	0	1
0	4	35	1	0	1	0	1	1	5	7	0	0	2	1	0	4	1	31	15	46	26	20	46	-5	5	3	101.59	0	6	1	0	1
1	3	32	1	0	0	0	1	1	5	6	0	0	1	1	2	1	2	13	11	24	13	11	24	0	0	3	80.66	3	14	0	0	1
1	3	14	0	0	0	0	0	1	6	7	0	1	1	0	2	1	4	13	14	27	13	14	27	0	0	3	99.2	0	7	0	0	0
0	3	5	0	0	0	0	0	1	6	7	0	0	0	0	1	0	1	42	23	65	42	23	65	0	0	2	96.37	1	4	0	0	1
1	3	16	1	0	1	0	1	1	4	7	0	0	0	0	2	6	1	13	8	21	26	8	34	13	0	3	99.29	0	8	0	0	1
0	3	22	0	0	0	0	0	0	7	7	0	0	0	0	1	3	0	51	28	79	79	28	107	28	0	2	86.07	2	7	0	0	1
0	3	12	1	0	0	0	1	0	5	5	0	1	2	1	2	2	4	13	8	21	13	8	21	0	0	2	86.22	2	8	0	0	0
1	4	25	0	0	0	0	0	1	2	7	1	0	2	1	2	1	4	13	7	20	14	7	21	1	0	4	72.71	3	8	1	0	0
0	4	8	0	0	1	0	1	1	5	7	0	1	1	0	2	1	2	17	21	38	17	21	38	0	0	3	85.65	2	3	0	0	1
1	3	11	0	0	1	0	1	1	5	7	0	1	1	0	2	3	4	13	12	25	15	12	27	2	0	2	95.03	1	4	0	0	0
1	4	20	0	0	1	0	1	1	4	7	0	0	2	1	2	1	1	13	5	18	13	7	20	0	2	2	75.48	3	8	0	0	1
1	3	29	1	0	1	0	1	1	4	6	0	2	0	1	2	1	2	15	16	31	31	16	47	16	0	3	64.59	3	14	0	0	1
1	4	5	0	0	1	0	1	0	5	4	0	1	1	0	2	2	1	13	9	22	13	9	22	0	0	2	79.78	3	3	0	0	1
0	5	22	0	0	0	1	1	1	4	5	0	1	1	0	2	2	3	25	14	39	33	22	55	8	8	2	78.18	3	9	0	0	0
1	4	9	0	0	1	0	1	1	5	6	0	1	1	0	2	2	2	13	7	20	14	7	21	1	0	2	84.6	2	8	0	0	1
1	4	13	0	0	0	0	0	1	4	6	0	0	0	0	0	1	1	19	10	29	35	10	45	16	0	3	75.46	3	10	0	0	1
0	3	39	0	0	0	0	0	1	5	7	0	2	2	0	1	1	3	14	18	32	16	14	30	2	-4	1	88.64	2	7	0	0	0
0	3	25	0	0	0	0	0	1	5	6	0	1	1	0	2	1	4	13	18	31	13	18	31	0	0	5	50.91	3	7	1	0	0
1	3	14	0	0	1	0	1	1	4	5	0	1	1	0	2	3	4	13	5	18	13	5	18	0	0	2	76.49	3	5	0	0	0
0	2	49	1	0	0	0	1	1	1	7	1	0	0	0	2	1	5	13	8	21	13	8	21	0	0	1	93.69	1	15	1	0	0
0	3	12	0	0	0	0	0	0	4	4	0	1	1	0	2	1	0	13	7	20	13	7	20	0	0	3	80.67	3	4	0	0	1
1	4	11	1	0	0	0	1	1	6	7	0	1	1	0	2	3	3	29	18	47	37	18	55	8	0	2	99.52	0	6	0	0	0
0	2	14	1	0	0	0	1	1	5	7	0	0	0	0	2	1	3	48	27	75	49	27	76	1	0	2	92.86	1	13	0	0	0
1	4	30	1	0	0	0	1	1	5	7	0	1	1	0	2	2	4	13	9	22	17	18	35	4	9	3	85.61	2	7	0	0	0
0	3	11	1	0	1	0	1	1	5	6	0	1	1	0	2	1	2	36	18	54	40	18	58	4	0	2	84.23	2	5	0	0	1
0	3	12	0	0	1	0	1	1	5	6	0	1	1	0	2	2	5	13	5	18	13	5	18	0	0	3	91.32	2	9	0	0	0
0	4	8	0	0	1	1	1	0	4	4	0	1	1	0	2	2	1	13	5	18	13	5	18	0	0	1	89.05	2	4	0	0	1
1	3	8	1	0	1	0	1	1	5	7	0	1	1	0	2	1	0	21	17	38	37	21	58	16	4	2	94.51	1	6	0	0	1
0	3	41	1	1	1	0	1	1	4	6	0	1	1	0	2	1	2	33	10	43	33	9	42	0	-1	1	88.48	2	12	1	0	1
0	2	28	0	0	0	0	0	1	1	7	1	0	0	0	2	1	6	13	18	31	13	9	22	0	-9	2	69.17	3	18	0	0	0
0	1	27	1	0	0	0	1	1	5	6	0	1	2	1	2	3	4	19	18	37	17	14	31	-2	-4	2	89.37	2	10	0	0	0
1	4	13	0	0	0	0	0	0	7	7	0	0	0	0	2	1	3	13	12	25	68	19	87	55	7	1	83.58	2	9	0	0	0
1	2	47	0	1	0	0	1	1	5	7	0	0	2	1	2	1	7	13	6	19	13	7	20	0	1	4	86.69	2	11	0	0	0
1	5	10	1	0	0	0	1	1	5	7	0	0	0	0	2	1	2	13	13	26	13	13	26	0	0	1	69.76	3	4	0	0	1
0	3	40	0	0	0	0	0	1	5	7	0	0	2	1	1	0	4	19	8	27	46	19	65	27	11	3	92.37	1	3	1	0	0
1	3	15	0	0	1	0	1	0	4	4	0	1	2	1	2	1	4	13	5	18	13	5	18	0	0	2	100.22	0	7	0	0	0
0	4	30	0	0	0	0	0	1	6	7	0	0	2	1	1	3	6	13	5	18	40	24	64	27	19	3	79.54	3	8	0	0	0
0	3	11	0	0	0	0	0	0	4	4	0	1	1	0	2	1	3	16	16	32	29	16	45	13	0	2	86.96	2	6	0	0	0
0	2	12	1	0	0	0	1	1	5	6	0	1	1	0	2	2	3	15	16	31	15	16	31	0	0	2	101.23	0	6	0	0	0
0	2	8	1	0	0	0	1	0	6	6	0	0	0	0	2	1	0	17	18	35	27	23	50	10	5	1	87.91	2	6	0	0	1
0	2	42	1	0	1	0	1	1	1	4	1	1	1	0	2	2	0	13	5	18	15	5	20	2	0	2	81.41	3	21	1	0	1
0	3	7	0	1	0	0	1	1	5	7	0	0	0	0	0	2	1	57	27	84	57	27	84	0	0	3	104.76	0	6	0	0	1
1	3	24	1	0	1	0	1	1	5	7	0	1	2	1	2	2	2	15	15	30	21	15	36	6	0	1	88.61	2	8	0	0	1
0	2	46	0	0	1	0	1	1	4	6	0	0	1	1	2	1	3	13	8	21	14	8	22	1	0	1	100.15	0	3	1	0	0
0	2	34	1	0	0	1	1	1	1	4	1	1	2	1	1	1	4	13	5	18	13	6	19	0	1	2	85.07	2	14	1	0	0
0	3	20	1	1	1	0	1	0	4	4	0	1	1	0	2	4	6	13	8	21	13	8	21	0	0	4	79.64	3	8	0	0	0
1	4	30	1	0	1	0	1	1	1	4	1	1	2	1	2	3	3	14	6	20	14	6	20	0	0	2	71.06	3	5	0	0	0
0	3	12	1	0	0	0	1	1	5	7	0	1	1	0	2	1	4	29	13	42	37	13	50	8	0	3	71.2	3	7	0	0	0
1	4	23	1	0	0	0	1	1	5	7	0	0	2	1	2	1	2	13	23	36	37	29	66	24	6	2	80.62	3	6	0	0	1
0	3	28	1	0	0	0	1	0	4	4	0	0	0	0	2	1	4	13	6	19	13	6	19	0	0	4	81.02	3	5	0	0	0
0	3	16	0	0	0	0	0	1	6	7	0	0	0	0	0	0	4	17	9	26	80	32	112	63	23	2	90.44	2	15	0	0	0
1	5	47	0	0	0	0	0	1	4	7	0	0	2	1	0	2	4	13	8	21	20	7	27	7	-1	2	81.63	3	11	0	0	0
1	5	16	0	0	0	0	0	1	4	6	0	1	1	0	2	2	3	20	11	31	21	11	32	1	0	1	78.54	3	12	0	0	0
1	4	13	0	0	1	0	1	1	5	6	0	1	1	0	2	1	1	13	8	21	18	8	26	5	0	3	85.46	2	5	0	0	1
0	4	47	0	0	0	0	0	1	5	7	0	0	1	1	2	2	2	55	19	74	29	22	51	-26	3	2	92.24	1	18	0	0	1
0	4	32	0	0	0	0	0	1	1	7	1	0	2	1	2	1	1	28	13	41	19	9	28	-9	-4	1	78.46	3	7	1	0	1
0	2	19	1	0	0	0	1	1	2	7	1	0	0	0	2	1	4	15	11	26	30	13	43	15	2	3	76.16	3	7	0	0	0
0	3	38	0	0	1	0	1	1	1	7	1	1	2	1	2	3	4	13	5	18	13	5	18	0	0	4	85.33	2	13	0	0	0
1	3	12	0	0	0	0	0	0	7	7	0	0	1	1	2	2	0	17	12	29	59	30	89	42	18	3	101.08	0	8	0	0	1
1	4	53	0	0	0	0	0	1	1	6	1	0	2	1	2	3	9	13	11	24	13	11	24	0	0	3	107.71	0	10	1	0	0
1	3	8	0	0	1	0	1	1	5	7	0	1	1	0	2	1	1	32	18	50	32	18	50	0	0	4	95.05	1	4	0	0	1
1	3	16	1	0	0	0	1	1	4	7	0	1	1	0	2	3	6	13	7	20	13	7	20	0	0	2	84.93	2	9	0	0	0
1	3	16	0	0	0	0	0	1	5	7	0	0	2	1	1	3	3	24	25	49	35	25	60	11	0	1	110.51	0	12	0	0	0
0	3	23	0	0	0	0	0	1	5	7	0	0	2	1	1	1	2	15	24	39	19	18	37	4	-6	2	75.66	3	6	0	0	1
0	3	23	0	0	1	0	1	1	4	6	0	1	1	0	2	1	0	15	13	28	29	13	42	14	0	4	81.63	3	16	0	0	1
1	3	16	0	0	0	0	0	1	5	7	0	1	1	0	2	2	2	25	18	43	25	18	43	0	0	3	98.43	0	8	0	0	1
0	4	19	0	0	1	0	1	1	5	6	0	1	1	0	2	1	4	13	8	21	20	15	35	7	7	3	85.59	2	6	0	0	0
0	3	41	1	0	0	0	1	0	6	6	0	0	0	0	1	1	2	13	11	24	30	11	41	17	0	4	66.68	3	12	1	0	1
0	4	34	1	0	1	0	1	1	5	6	0	1	2	1	2	2	4	18	16	34	18	16	34	0	0	4	90.61	2	11	0	0	0
0	3	16	0	0	0	0	0	0	6	6	0	0	0	0	2	1	3	16	30	46	16	30	46	0	0	2	76.51	3	4	0	0	0
0	3	18	0	0	1	0	1	1	5	6	0	0	0	0	2	1	1	20	16	36	63	17	80	43	1	4	79.12	3	8	0	0	1
0	2	27	1	0	0	0	1	1	4	7	0	0	2	1	2	1	0	13	10	23	13	10	23	0	0	4	88.65	2	19	0	0	1
1	4	30	0	0	0	0	0	0	4	4	0	0	0	0	2	2	5	13	18	31	17	18	35	4	0	3	75.42	3	6	0	0	0
0	3	40	0	0	1	1	1	1	2	5	1	1	2	1	0	1	0	13	12	25	13	12	25	0	0	3	78.73	3	4	1	0	1
0	3	15	0	1	1	0	1	1	4	6	0	0	2	1	2	1	4	15	9	24	15	9	24	0	0	1	82.49	2	7	0	0	0
1	4	12	0	0	1	0	1	1	5	7	0	1	1	0	1	2	3	18	17	35	18	17	35	0	0	2	100.48	0	9	0	0	0
0	4	35	0	0	1	1	1	0	4	4	0	1	1	0	2	1	2	14	10	24	17	10	27	3	0	3	66.66	3	15	0	0	1
0	2	14	1	0	1	0	1	0	4	4	0	1	1	0	2	1	5	13	5	18	13	5	18	0	0	3	73.33	3	13	0	0	0
0	2	8	1	0	0	0	1	1	5	6	0	0	0	0	2	1	1	16	7	23	24	7	31	8	0	3	89.4	2	7	0	0	1
1	3	9	0	0	0	1	1	0	7	7	0	0	0	0	1	1	2	47	20	67	70	27	97	23	7	3	101.07	0	7	0	0	1
0	3	16	1	0	0	0	1	1	6	7	0	0	0	0	2	1	1	37	19	56	43	19	62	6	0	2	92.49	1	7	0	0	1
0	3	15	0	1	1	0	1	1	5	6	0	0	2	1	2	1	3	16	10	26	13	11	24	-3	1	2	85.24	2	8	0	0	0
0	3	21	0	0	1	0	1	1	5	7	0	0	0	0	2	6	0	13	10	23	64	11	75	51	1	2	106.08	0	12	1	0	1
0	2	28	0	1	1	0	1	0	4	4	0	0	2	1	2	2	6	13	10	23	13	10	23	0	0	3	92.76	1	8	1	0	0
0	4	14	0	0	1	1	1	0	6	6	0	1	1	0	1	1	2	41	21	62	64	22	86	23	1	1	89.32	2	11	0	0	1
0	3	16	1	0	0	0	1	1	5	7	0	0	0	0	2	1	2	15	15	30	37	15	52	22	0	2	100.59	0	12	0	0	1
0	4	35	0	0	1	0	1	1	5	7	0	0	2	1	2	2	2	35	13	48	58	17	75	23	4	2	105.52	0	7	0	0	1
1	3	21	1	1	1	0	1	1	2	4	1	1	1	0	2	3	10	13	5	18	13	5	18	0	0	3	81.38	3	7	0	0	0
1	3	11	0	0	1	0	1	0	4	4	0	1	1	0	2	0	4	13	5	18	13	5	18	0	0	3	86.12	2	7	0	0	0
0	2	49	1	0	0	0	1	1	1	5	1	1	2	1	2	3	5	13	12	25	16	12	28	3	0	4	73.38	3	10	1	0	0
1	4	15	1	0	0	0	1	1	6	7	0	0	0	0	2	1	2	13	10	23	27	15	42	14	5	3	92.53	1	7	0	0	1
1	3	5	1	0	1	0	1	1	4	6	0	0	0	0	2	2	2	13	5	18	13	5	18	0	0	2	79.37	3	4	0	0	1
1	2	11	0	1	0	0	1	1	2	4	1	0	2	1	2	2	2	13	10	23	13	10	23	0	0	1	66.51	3	11	0	0	1
0	2	18	1	0	1	0	1	1	6	7	0	2	1	1	2	1	4	23	12	35	40	12	52	17	0	3	75.48	3	10	0	0	0
0	3	12	0	0	1	0	1	0	7	7	0	0	0	0	1	1	2	33	20	53	66	19	85	33	-1	2	112.93	0	9	0	0	1
0	3	69	1	1	1	1	1	1	1	4	1	1	2	1	2	1	10	13	10	23	13	9	22	0	-1	3	94.31	1	10	1	0	0
1	3	34	0	1	0	0	1	1	1	4	1	1	1	0	2	1	3	13	7	20	13	7	20	0	0	1	93.63	1	15	0	0	0
0	2	25	0	1	1	0	1	1	2	6	1	1	2	1	2	3	5	13	5	18	13	5	18	0	0	2	73.58	3	7	0	0	0
1	4	10	0	0	1	0	1	0	5	5	0	1	1	0	2	4	4	14	8	22	14	8	22	0	0	3	73.99	3	4	0	0	0
0	2	62	1	0	0	0	1	1	6	7	0	0	1	1	2	0	0	30	15	45	38	15	53	8	0	3	69.13	3	7	0	0	1
1	3	11	0	0	0	0	0	1	5	7	0	0	0	0	2	3	5	29	30	59	60	30	90	31	0	2	126.08	0	6	0	0	0
1	4	13	0	0	0	0	0	0	7	7	0	0	0	0	0	2	0	36	28	64	54	28	82	18	0	3	72.79	3	9	0	0	1
0	3	13	1	0	1	0	1	1	6	7	0	1	1	0	2	1	1	31	18	49	31	18	49	0	0	4	92.14	1	8	0	0	1
1	4	8	0	0	0	0	0	1	2	4	1	0	0	0	2	1	4	13	7	20	13	7	20	0	0	3	83.68	2	6	0	0	0
1	2	57	1	0	1	0	1	1	1	4	1	1	2	1	2	1	3	13	7	20	13	7	20	0	0	3	78.7	3	6	1	0	0
0	4	18	0	0	0	1	1	1	5	6	0	0	2	1	1	1	1	16	15	31	21	17	38	5	2	4	101.51	0	11	0	0	1
1	4	12	0	0	0	0	0	0	7	7	0	0	0	0	1	2	3	13	22	35	47	25	72	34	3	2	93.9	1	2	0	0	0
0	3	20	0	0	1	1	1	1	6	7	0	1	1	0	2	3	7	13	9	22	33	12	45	20	3	3	87.93	2	9	0	0	0
0	3	51	1	0	0	0	1	1	1	4	1	0	2	1	1	0	2	13	17	30	15	17	32	2	0	2	76.97	3	13	0	0	1
1	2	9	0	0	1	0	1	1	2	4	1	0	0	0	2	2	3	13	5	18	13	5	18	0	0	2	77.53	3	6	0	1	0
0	4	8	1	0	0	0	1	1	5	6	0	1	1	0	2	1	1	17	11	28	21	11	32	4	0	1	72.6	3	2	0	1	1
1	3	11	1	1	1	0	1	0	4	4	0	1	2	1	2	1	2	13	5	18	14	7	21	1	2	1	98.13	0	3	0	1	1
0	4	17	0	0	0	0	0	1	5	7	0	1	1	0	2	1	0	29	20	49	50	20	70	21	0	1	86.11	2	8	0	1	1
1	2	7	0	1	0	0	1	1	1	5	1	1	1	0	2	1	1	13	8	21	13	8	21	0	0	2	76.45	3	5	0	1	1
1	4	11	0	1	1	0	1	0	4	4	0	1	1	0	2	3	4	13	8	21	13	8	21	0	0	4	71.18	3	5	0	1	0
0	3	48	0	0	0	1	1	1	1	6	1	1	2	1	2	1	1	14	12	26	14	9	23	0	-3	2	85.02	2	4	1	1	1
1	4	19	0	0	1	0	1	1	5	7	0	1	1	0	2	2	3	14	9	23	14	9	23	0	0	3	77.78	3	6	0	1	0
1	3	10	0	0	0	0	0	1	4	6	0	1	1	0	2	1	2	13	5	18	13	6	19	0	1	1	100.11	0	3	0	1	1
0	3	5	0	0	1	0	1	0	4	4	0	1	1	0	2	1	2	14	7	21	14	7	21	0	0	3	75.93	3	4	0	1	1
0	4	41	1	0	0	0	1	1	4	7	0	1	2	1	2	2	4	13	13	26	18	13	31	5	0	4	95.55	1	7	0	1	0
1	3	15	1	0	1	0	1	0	4	4	0	1	1	0	2	0	0	13	5	18	13	5	18	0	0	2	83.14	2	12	0	1	1
0	3	15	0	0	0	0	0	0	7	7	0	0	0	0	2	3	3	49	26	75	51	26	77	2	0	2	105.23	0	5	0	1	0
0	3	9	0	1	1	0	1	1	5	6	0	1	1	0	2	1	2	16	21	37	16	21	37	0	0	2	83.07	2	7	0	1	1
1	3	4	0	0	0	0	0	0	7	7	0	0	0	0	0	1	1	60	29	89	79	29	108	19	0	2	111.19	0	4	0	1	1
0	2	67	1	0	1	0	1	1	1	7	1	1	2	1	2	2	2	19	6	25	19	6	25	0	0	2	72.13	3	12	1	1	1
1	2	34	1	0	0	0	1	1	4	6	0	1	2	1	2	1	2	13	5	18	13	5	18	0	0	2	103.43	0	8	0	1	1
0	3	25	1	0	0	0	1	1	4	5	0	1	2	1	2	1	3	13	14	27	14	14	28	1	0	4	63.4	3	4	0	1	0
0	3	12	1	0	0	0	1	1	5	6	0	0	0	0	2	1	2	17	13	30	17	13	30	0	0	3	92.66	1	6	0	1	1
0	3	14	1	0	0	0	1	0	4	4	0	0	0	0	2	2	6	15	6	21	15	6	21	0	0	2	84.51	2	13	0	1	0
0	3	11	0	0	0	0	0	0	7	7	0	0	0	0	1	2	1	31	22	53	47	22	69	16	0	2	89.4	2	6	0	1	1
1	3	31	1	0	1	0	1	1	5	7	0	1	1	0	2	4	4	13	5	18	13	5	18	0	0	3	87.19	2	5	0	1	0
1	3	28	0	0	1	0	1	0	7	7	0	0	0	0	2	4	0	45	18	63	54	18	72	9	0	4	73.58	3	10	0	1	1
1	3	26	1	0	1	0	1	0	4	4	0	0	0	0	2	1	0	13	5	18	13	5	18	0	0	2	102.79	0	6	1	1	1
0	2	9	1	0	0	0	1	0	6	6	0	1	1	0	2	1	1	29	14	43	29	14	43	0	0	3	96.43	1	5	0	1	1
0	2	8	0	0	0	0	0	0	7	7	0	0	0	0	0	1	0	69	35	104	73	35	108	4	0	1	113.21	0	7	0	1	1
1	3	11	0	0	1	0	1	0	5	4	0	0	0	0	2	1	2	13	5	18	14	7	21	1	2	4	75.93	3	4	0	1	1
0	3	29	0	0	0	0	0	1	5	7	0	0	2	1	0	1	2	13	12	25	39	21	60	26	9	3	79.52	3	5	0	1	1
0	3	13	1	0	1	0	1	1	5	7	0	0	2	1	2	1	0	25	17	42	25	17	42	0	0	2	69.45	3	6	0	1	1
1	3	10	0	0	0	0	0	1	5	7	0	0	0	0	1	1	1	31	26	57	61	26	87	30	0	3	95.35	1	4	0	1	1
1	3	18	1	0	0	0	1	1	5	7	0	0	1	1	2	1	1	13	20	33	25	20	45	12	0	2	98.82	0	4	0	1	1
1	3	13	0	0	1	0	1	0	4	4	0	1	1	0	2	1	2	14	17	31	20	17	37	6	0	2	84.95	2	4	0	1	1
1	3	7	0	0	1	0	1	1	5	7	0	0	0	0	2	3	1	13	5	18	13	5	18	0	0	3	111.77	0	4	0	1	1
1	4	14	0	0	1	1	1	0	4	4	0	1	1	0	2	1	0	13	5	18	13	5	18	0	0	2	81.35	3	6	0	1	1
0	3	8	0	0	0	0	0	1	4	6	0	1	1	0	2	1	2	28	9	37	36	9	45	8	0	2	65.78	3	4	0	1	1
0	3	21	1	0	0	0	1	0	7	7	0	0	0	0	0	4	4	51	27	78	61	27	88	10	0	1	84.98	2	13	0	1	0
0	3	8	1	0	0	0	1	1	4	6	0	1	1	0	2	2	2	13	5	18	13	5	18	0	0	2	76.76	3	4	0	1	1
1	2	10	0	0	1	1	1	0	4	4	0	1	1	0	2	1	1	13	5	18	13	5	18	0	0	3	101.51	0	7	0	1	1
0	2	9	0	1	0	0	1	0	4	4	0	0	0	0	2	1	1	13	21	34	13	21	34	0	0	5	70.84	3	3	0	1	1
0	3	8	0	1	0	0	1	1	4	7	0	0	0	0	2	2	1	14	5	19	14	5	19	0	0	3	86.08	2	2	0	1	1
1	4	11	0	0	0	0	0	1	6	7	0	1	1	0	2	2	2	18	8	26	23	13	36	5	5	3	84.92	2	4	0	1	1
1	2	20	0	1	1	0	1	1	6	7	0	0	2	1	2	2	3	13	9	22	54	27	81	41	18	2	71.69	3	4	0	1	0
1	4	6	0	0	0	0	0	0	7	7	0	0	0	0	1	1	1	68	35	103	75	35	110	7	0	2	105.68	0	4	0	1	1
1	2	6	1	0	0	0	1	1	5	7	0	0	0	0	2	2	2	60	30	90	69	30	99	9	0	1	70.34	3	3	0	1	1
0	3	7	0	0	1	0	1	1	6	7	0	0	0	0	2	1	1	43	23	66	65	23	88	22	0	2	99.15	0	5	0	1	1
0	3	17	1	0	1	1	1	1	4	5	0	1	1	0	2	1	1	13	6	19	13	6	19	0	0	3	83.75	2	2	0	1	1
0	4	13	0	0	0	0	0	1	4	5	0	1	1	0	2	1	1	17	12	29	20	12	32	3	0	2	80.73	3	4	0	1	1
0	3	29	1	0	0	0	1	1	2	4	1	1	2	1	2	2	4	14	5	19	14	5	19	0	0	1	85.72	2	8	0	1	0
0	3	25	1	0	0	0	1	1	4	6	0	1	2	1	2	2	3	13	5	18	13	5	18	0	0	1	83.25	2	5	0	1	0
0	3	15	0	0	0	0	0	0	4	4	0	0	2	1	2	2	3	13	27	40	19	27	46	6	0	4	90.27	2	9	0	1	0
0	3	16	1	0	1	0	1	1	4	6	0	1	1	0	2	1	5	13	5	18	13	5	18	0	0	3	78.03	3	14	0	1	0
0	4	9	0	0	0	0	0	0	7	7	0	0	0	0	1	1	1	44	26	70	73	26	99	29	0	2	73.95	3	2	0	1	1
1	4	11	1	0	0	0	1	1	5	7	0	0	0	0	2	1	1	24	18	42	24	18	42	0	0	0	97.65	1	4	0	1	1
1	1	12	0	0	1	1	1	0	5	4	0	2	1	1	2	0	5	18	5	23	19	5	24	1	0	3	72.51	3	3	0	1	0
0	2	13	0	0	1	0	1	1	6	7	0	0	2	1	0	1	0	13	14	27	13	14	27	0	0	4	59.49	3	6	0	1	1
1	3	29	0	1	0	0	1	1	4	7	0	0	0	0	2	0	2	32	11	43	32	11	43	0	0	2	110.02	0	4	0	1	1
0	3	5	0	0	0	0	0	0	7	7	0	0	0	0	1	2	0	76	30	106	84	30	114	8	0	2	86.38	2	4	0	1	1
0	3	6	1	0	0	0	1	0	7	7	0	0	0	0	0	3	0	50	30	80	58	30	88	8	0	1	100.64	0	4	0	1	1
0	3	19	1	1	1	0	1	1	5	7	0	0	2	1	1	0	1	23	13	36	31	16	47	8	3	2	89.67	2	7	1	1	1
0	2	15	1	0	0	0	1	1	6	7	0	0	0	0	2	1	1	17	25	42	17	25	42	0	0	2	96.61	1	5	0	1	1
0	4	28	0	0	1	0	1	1	1	4	1	0	2	1	2	2	7	13	5	18	13	5	18	0	0	4	100.96	0	4	0	1	0
1	3	6	1	0	1	0	1	0	7	7	0	0	0	0	2	2	2	27	14	41	27	14	41	0	0	2	96.2	1	4	0	1	1
1	4	29	0	0	1	0	1	1	6	7	0	0	2	1	2	12	0	30	13	43	46	13	59	16	0	3	100.85	0	8	1	1	1
0	2	10	1	0	0	0	1	0	5	5	0	1	1	0	2	2	2	13	5	18	13	5	18	0	0	2	87.82	2	5	0	1	1
0	3	11	0	0	0	0	0	0	7	7	0	0	0	0	0	2	2	71	30	101	78	30	108	7	0	1	92.29	1	6	0	1	1
0	4	5	1	0	0	0	1	1	6	7	0	0	0	0	2	1	0	29	18	47	49	18	67	20	0	2	94.87	1	4	0	1	1
0	2	11	1	0	0	1	1	0	5	4	0	1	1	0	2	3	3	13	15	28	29	15	44	16	0	3	88.62	2	8	0	1	0
0	2	6	1	0	1	0	1	0	5	5	0	0	0	0	0	2	2	13	8	21	13	8	21	0	0	5	82.05	2	5	0	1	1
0	3	9	0	1	1	0	1	1	5	7	0	0	2	1	2	1	1	28	8	36	46	8	54	18	0	2	95.72	1	5	0	1	1
0	3	55	0	1	0	0	1	1	1	6	1	1	2	1	2	1	5	13	5	18	13	5	18	0	0	3	100.31	0	7	0	1	0
0	2	8	1	0	1	0	1	0	4	4	0	0	0	0	2	1	1	13	10	23	13	10	23	0	0	4	75.68	3	6	0	1	1
0	2	13	1	0	0	0	1	1	6	7	0	0	0	0	1	1	1	50	25	75	80	25	105	30	0	1	83.76	2	7	0	1	1
0	4	13	0	0	0	0	0	1	4	6	0	1	1	0	2	2	2	13	9	22	13	9	22	0	0	4	71.68	3	5	0	1	1
0	3	37	1	0	0	1	1	1	4	6	0	1	2	1	2	3	3	13	5	18	13	7	20	0	2	4	72.3	3	17	1	1	0
0	2	5	0	0	0	0	0	0	6	6	0	0	2	1	2	0	0	15	12	27	15	13	28	0	1	4	79.15	3	4	0	1	1
1	2	8	1	0	0	0	1	1	5	7	0	0	1	1	2	1	1	15	19	34	15	19	34	0	0	4	77.05	3	4	0	1	1
0	3	24	0	1	1	0	1	1	2	7	1	1	2	1	2	1	1	17	14	31	15	9	24	-2	-5	3	100.92	0	6	0	1	1
0	4	30	1	0	1	0	1	1	4	6	0	0	1	1	2	3	4	13	5	18	13	5	18	0	0	4	106.48	0	4	0	1	0
1	4	6	0	0	1	0	1	1	5	6	0	0	0	0	2	1	2	21	5	26	21	5	26	0	0	4	89.49	2	5	0	1	1
0	3	12	1	0	0	0	1	1	5	7	0	0	1	1	2	2	4	15	7	22	53	15	68	38	8	4	95.24	1	3	0	1	0
1	3	17	0	0	0	0	0	1	6	7	0	0	1	1	2	1	1	13	26	39	41	30	71	28	4	3	87.99	2	8	0	1	1
1	3	20	1	0	1	0	1	1	5	6	0	1	2	1	2	0	0	20	11	31	30	17	47	10	6	1	98.03	0	4	0	1	1
0	3	50	0	1	0	0	1	1	3	7	1	1	2	1	2	1	2	13	6	19	25	13	38	12	7	3	60.32	3	21	0	1	1
1	3	39	0	0	1	0	1	0	4	4	0	1	2	1	2	2	3	13	5	18	13	5	18	0	0	3	99	0	13	0	1	0
1	3	5	0	0	1	0	1	1	2	4	1	1	1	0	2	1	1	13	7	20	13	7	20	0	0	3	92.33	1	4	0	1	1
0	3	7	0	0	1	0	1	1	6	7	0	1	0	1	2	2	2	13	5	18	13	5	18	0	0	2	92.45	1	6	0	1	1
1	3	11	0	0	1	0	1	1	4	7	0	1	1	0	2	1	0	13	5	18	13	5	18	0	0	3	87.44	2	4	0	1	1
0	4	35	1	1	1	0	1	0	5	4	0	1	2	1	2	1	5	13	6	19	13	13	26	0	7	3	75.94	3	10	0	1	0
1	4	15	1	0	0	0	1	1	6	7	0	1	1	0	2	1	3	13	8	21	42	16	58	29	8	1	91.61	2	4	0	1	0
0	3	13	1	0	0	0	1	1	5	7	0	1	2	1	2	1	3	19	9	28	17	21	38	-2	12	4	84.7	2	6	0	1	0
1	3	8	1	0	0	0	1	1	5	6	0	2	2	0	2	1	1	13	23	36	13	23	36	0	0	1	88.51	2	4	0	1	1
1	4	27	0	0	1	1	1	1	4	5	0	1	1	0	2	1	4	13	5	18	13	5	18	0	0	4	58.96	3	7	0	1	0
1	4	15	0	0	0	0	0	1	5	7	0	0	0	0	1	2	0	43	28	71	56	28	84	13	0	3	99.42	0	6	0	1	1
0	4	16	1	0	1	0	1	0	7	7	0	1	1	0	2	1	1	28	14	42	27	16	43	-1	2	2	74.87	3	5	0	1	1
0	1	41	0	1	1	0	1	0	5	4	0	0	2	1	2	1	1	13	5	18	16	15	31	3	10	2	79.93	3	6	1	1	1
1	3	32	1	0	1	0	1	1	2	6	1	1	2	1	2	1	2	16	8	24	16	8	24	0	0	4	82.04	2	17	0	1	1
1	4	18	1	0	0	0	1	1	6	7	0	0	0	0	2	1	1	31	15	46	31	15	46	0	0	1	89.51	2	5	0	1	1
1	3	44	1	0	1	0	1	1	2	7	1	1	2	1	2	1	4	13	5	18	13	5	18	0	0	4	95.18	1	6	1	1	0
0	3	12	0	0	0	0	0	1	5	6	0	1	1	0	2	3	3	15	11	26	18	11	29	3	0	3	87.14	2	4	0	1	0
1	4	36	1	0	0	0	1	1	3	6	1	1	1	0	2	2	5	13	18	31	14	16	30	1	-2	1	69.16	3	5	0	1	0
1	4	8	1	0	0	0	1	0	7	7	0	0	0	0	2	4	3	13	17	30	28	17	45	15	0	1	111.18	0	4	0	1	0
0	1	17	1	0	1	0	1	1	5	7	0	0	0	0	2	1	2	19	5	24	19	5	24	0	0	2	100.15	0	6	0	1	1
0	4	30	0	0	0	0	0	1	6	7	0	0	2	1	0	1	1	13	10	23	47	21	68	34	11	4	98.65	0	5	0	1	1
1	3	17	0	0	0	0	0	0	7	7	0	0	0	0	2	2	1	78	35	113	78	35	113	0	0	1	104.22	0	5	0	1	1
0	3	18	0	1	0	0	1	1	1	6	1	1	2	1	2	1	3	13	15	28	13	15	28	0	0	2	80.14	3	6	0	1	0
0	3	17	1	0	1	0	1	1	5	6	0	1	1	0	2	1	1	13	15	28	13	15	28	0	0	2	86.15	2	6	0	1	1
0	2	9	0	1	1	0	1	0	6	6	0	0	1	1	2	1	2	24	15	39	24	15	39	0	0	2	91.28	2	5	0	1	1
0	3	26	1	0	0	0	1	1	4	7	0	0	0	0	2	1	2	13	12	25	13	12	25	0	0	2	87.7	2	6	0	1	1
1	4	7	1	0	1	0	1	0	5	5	0	1	1	0	2	2	2	13	7	20	13	7	20	0	0	4	85.7	2	4	0	1	1
1	3	34	0	0	0	0	0	1	2	6	1	1	1	0	2	1	1	13	5	18	13	5	18	0	0	1	83.19	2	5	0	1	1
1	3	11	1	0	1	0	1	0	6	6	0	2	2	0	2	1	1	13	5	18	13	5	18	0	0	2	71.78	3	1	0	1	1
1	4	8	0	0	1	0	1	1	4	6	0	1	1	0	2	1	1	14	5	19	14	5	19	0	0	4	88.75	2	7	0	1	1
0	2	12	1	0	0	0	1	0	7	7	0	0	0	0	2	1	1	49	20	69	67	21	88	18	1	3	77.58	3	8	0	1	1
0	4	12	0	0	1	0	1	1	5	7	0	0	0	0	2	1	1	37	9	46	56	16	72	19	7	3	81.11	3	2	0	1	1
1	4	14	1	0	0	0	1	1	5	7	0	0	0	0	2	1	1	19	17	36	32	17	49	13	0	3	95.11	1	4	0	1	1
0	3	12	0	0	1	0	1	1	5	7	0	0	1	1	2	1	1	14	5	19	16	5	21	2	0	2	88.44	2	6	0	1	1
1	3	43	0	0	1	0	1	1	2	6	1	1	2	1	2	1	3	13	5	18	14	7	21	1	2	2	86.84	2	9	1	1	0
1	3	33	0	0	0	0	0	0	6	6	0	0	2	1	2	1	1	17	15	32	30	17	47	13	2	3	97.45	1	5	0	1	1
1	4	22	1	0	1	0	1	1	5	6	0	0	1	1	2	1	1	18	6	24	18	6	24	0	0	1	87.73	2	13	0	1	1
0	4	13	0	0	0	0	0	0	7	7	0	0	0	0	1	1	1	35	19	54	67	19	86	32	0	2	78.46	3	8	0	1	1
1	3	18	1	0	0	0	1	0	4	4	0	1	1	0	2	1	4	14	12	26	14	12	26	0	0	2	79.02	3	6	0	1	0
1	4	16	0	0	1	0	1	1	5	7	0	0	0	0	2	1	2	13	9	22	13	9	22	0	0	5	92.84	1	4	0	1	1
0	3	16	0	0	0	0	0	1	5	7	0	0	0	0	1	1	4	56	22	78	60	22	82	4	0	1	70.02	3	6	0	1	0
1	5	8	0	0	0	1	1	0	4	4	0	1	1	0	2	1	1	13	5	18	13	5	18	0	0	3	77.79	3	4	0	1	1
1	4	39	0	0	1	0	1	1	2	4	1	0	2	1	2	0	11	13	5	18	13	5	18	0	0	3	80.48	3	7	0	1	0
1	4	8	0	0	1	0	1	1	5	7	0	1	1	0	2	2	3	16	12	28	22	12	34	6	0	3	95.04	1	5	0	1	0
0	4	29	0	0	0	0	0	1	5	7	0	0	1	1	2	1	3	21	17	38	29	17	46	8	0	3	95.56	1	5	0	1	0
1	3	16	1	0	0	0	1	1	6	7	0	0	0	0	2	1	4	13	15	28	13	15	28	0	0	3	100.01	0	6	0	1	0
1	4	19	0	0	1	0	1	0	4	4	0	0	0	0	2	1	1	14	14	28	14	14	28	0	0	3	82.57	2	8	0	1	1
0	3	7	1	0	0	0	1	0	7	7	0	0	0	0	2	1	1	36	22	58	36	22	58	0	0	1	93.28	1	4	0	1	1
1	4	7	1	0	1	0	1	1	5	6	0	1	1	0	2	3	3	20	9	29	20	9	29	0	0	2	83.44	2	5	0	1	0
1	4	10	1	0	1	0	1	0	4	4	0	1	1	0	2	1	1	21	11	32	23	13	36	2	2	1	74.83	3	3	0	1	1
1	2	13	1	0	0	0	1	0	5	4	0	0	0	0	2	1	2	19	14	33	19	16	35	0	2	2	89.78	2	6	0	1	1
1	3	6	0	0	1	0	1	0	4	4	0	1	1	0	2	2	2	13	7	20	13	7	20	0	0	2	93.11	1	5	0	1	1
1	3	7	1	0	0	0	1	0	7	7	0	0	0	0	0	1	1	58	25	83	58	25	83	0	0	1	97.36	1	5	0	1	1
1	4	16	0	0	1	1	1	0	4	4	0	1	1	0	2	2	4	13	5	18	13	5	18	0	0	2	80.39	3	6	0	1	0
1	3	11	0	0	0	0	0	1	4	6	0	1	1	0	2	3	3	15	9	24	15	9	24	0	0	3	77.32	3	5	0	1	0
1	3	11	0	0	1	0	1	1	5	7	0	1	1	0	2	1	1	23	18	41	28	18	46	5	0	1	77.15	3	4	0	1	1
1	3	13	0	0	0	0	0	0	7	7	0	0	0	0	1	5	0	29	11	40	38	11	49	9	0	3	89.17	2	5	0	1	1
1	4	16	0	0	1	1	1	1	5	6	0	1	1	0	2	1	1	13	13	26	13	5	18	0	-8	2	77.77	3	12	0	1	1
0	3	16	1	1	1	0	1	1	4	6	0	1	1	0	2	1	1	18	9	27	18	9	27	0	0	2	99.77	0	5	0	1	1
1	4	11	1	0	1	0	1	0	7	7	0	0	2	1	2	1	1	18	11	29	26	11	37	8	0	1	104.66	0	10	0	1	1
1	4	25	0	0	0	0	0	1	6	7	0	0	2	1	1	1	1	38	11	49	47	11	58	9	0	1	86.17	2	7	0	1	1
0	3	13	0	1	1	0	1	0	7	7	0	0	0	0	2	1	1	58	26	84	81	28	109	23	2	2	83.2	2	7	0	1	1
0	2	10	0	0	0	0	0	1	4	6	0	1	1	0	2	1	2	13	9	22	15	10	25	2	1	3	94.97	1	7	0	1	1
1	4	8	0	0	1	0	1	0	4	4	0	1	1	0	2	1	1	13	5	18	13	5	18	0	0	2	92.24	1	5	0	1	1
1	4	25	0	0	1	0	1	1	2	4	1	1	2	1	2	1	1	13	5	18	13	5	18	0	0	4	83.71	2	14	0	1	1
0	3	26	0	0	1	0	1	0	4	4	0	1	2	1	2	1	1	13	5	18	13	5	18	0	0	3	80.51	3	5	0	1	1
0	3	8	0	1	1	0	1	0	5	5	0	1	1	0	2	2	2	13	5	18	15	7	22	2	2	3	76.69	3	4	0	1	1
0	4	11	0	0	0	0	0	0	7	7	0	0	0	0	1	1	1	29	17	46	55	17	72	26	0	3	90.04	2	4	0	1	1
1	3	24	1	0	0	0	1	1	6	7	0	0	1	1	2	1	1	42	17	59	42	17	59	0	0	4	95.77	1	7	0	1	1
0	3	31	1	0	0	0	1	1	5	7	0	0	2	1	0	2	1	23	28	51	32	26	58	9	-2	3	80.14	3	8	0	1	1
1	3	56	1	0	1	1	1	1	4	5	0	1	2	1	2	1	1	13	13	26	13	13	26	0	0	1	83.79	2	5	0	1	1
0	3	13	1	0	1	1	1	1	4	5	0	1	1	0	2	1	1	19	16	35	25	16	41	6	0	2	85.56	2	5	0	1	1
0	3	9	0	0	0	0	0	0	4	4	0	1	1	0	2	2	2	13	7	20	13	7	20	0	0	2	94.27	1	4	0	1	1
0	3	25	0	1	1	1	1	1	1	4	1	1	2	1	2	1	1	16	12	28	16	12	28	0	0	1	74.7	3	9	0	1	1
0	1	29	0	1	0	0	1	1	1	4	1	1	1	0	2	1	1	13	8	21	13	8	21	0	0	3	91.92	2	5	0	1	1
0	3	14	1	0	0	0	1	1	5	6	0	1	1	0	2	1	1	41	16	57	42	16	58	1	0	1	98.03	0	5	0	1	1
1	4	13	0	0	0	0	0	1	4	7	0	1	1	0	2	2	6	13	10	23	13	10	23	0	0	3	87.93	2	5	0	1	0
0	4	10	1	0	0	0	1	1	6	7	0	0	0	0	2	1	1	52	26	78	52	26	78	0	0	3	80.96	3	8	0	1	1

## Sheet: data_dictionary
Variable	Description	Coding / Range
sex	Sex	0 = Male, 1 = Female
age_group	Age categorized in 10-year intervals	1 = 60-69, 2 = 70-79, 3 = 80-89, 4 = 90-99, 5 = ≥100
los	Length of hospital stay	Days
stroke	Stroke	0 = No, 1 = Yes
neuromuscular_disease	Neuromuscular disease	0 = No, 1 = Yes
dementia	Dementia	0 = No, 1 = Yes
ap_history	History of AP	0 = No, 1 = Yes
asp_risk	Aspiration risk conditions	0 = No, 1 = Yes
fois_decline	Decline in FOIS	0 = No, 1 = Yes
fois_dis	FOIS at discharge	1–7
fois_pre	FOIS before onset	1–7
art_nut_dis	Artificial nutrition at discharge	0 = No, 1 = Yes
pre_res	Pre-admission residence	0 = Home, 1 = Nursing home, 2 = Hospital
post_res	Post-discharge residence	0 = Home, 1 = Nursing home, 2 = Hospital
res_change	Change of residence	0 = No, 1 = Yes
ltci	Long-term care insurance system	0 = Non-use, 1 = Support need, 2 = Long-term care
time_slt	Time to SLT assessment	Days
time_oral	Time to oral intake initiation	Days
fim_motor_adm	Motor FIM at admission	13–91
fim_cog_adm	Cognitive FIM at admission	5–35
fim_total_adm	Total FIM at admission	18–126
fim_motor_dis	Motor FIM at discharge	13–91
fim_cog_dis	Cognitive FIM at discharge	5–35
fim_total_dis	Total FIM at discharge	18–126
fim_motor_gain	Motor FIM gain	Discharge − Admission
fim_cog_gain	Cognitive FIM gain	Discharge − Admission
a_drop	A-DROP	0–5
gnri	Geriatric Nutritional Risk Index	Continuous
gnri_cat	Geriatric Nutritional Risk Index risk category	1 = No risk, 2 = Low risk, 3 = Moderate risk, 4 = Major risk
abx_days	Duration of antibiotic therapy	Days
abx_resume	Resumption of antibiotic therapy	0 = No, 1 = Yes
ecps	Enhanced collaboration of physicians and SLTs	0 = Control, 1 = ECPS
eoi	Early oral intake within 2 days	0 = No, 1 = Yes
